# Supplementary material for: An in vitro evaluation of biofilm removal from simulated root canals using sodium hypochlorite irrigation solution at various temperature settings
Source: PLoS One. 2025 Jun 23;20(6):e0325431. doi: 10.1371/journal.pone.0325431 (PMC12184937; doi:10.1371/journal.pone.0325431)
Supplement: S1 Data — This dataset includes sample-specific values that underpin the quantitative analysis presented in Fig 6. (XLSX) [file pone.0325431.s001.xlsx]

## Sheet: Sayfa1
		Group 1			Group 2			Group 3			Group 4			Group 5
	IL (Isthmus lingual)			Isthmus lingual			Isthmus lingual			Isthmus lingual			Isthmus lingual
number of samples	Total Area mm²	BioFilm Area mm²	Percentage	Total Area mm²	BioFilm Area mm²	Percentage	Total Area mm²	BioFilm Area mm²	Percentage	Total Area mm²	BioFilm Area mm²	Percentage	Total Area mm²	BioFilm Area mm²	Percentage
1	0.010699	0.00085592	8	0.010695	0.00096255	9	0.010679	0.00113269	10.6067	0.010616	0.00084928	8	0.010716	0.0005358	5
2	0.010766	0.00129192	12	0.010712	0.00117832	11	0.010679	0.00129106	12.0897	0.010683	0.00042732	4	0.010662	0.00063972	6
3	0.010733	0.0019206	17.8943	0.010706	0.00142784	13.3368	0.010666	0.00095994	9	0.010728	0.00064368	6	0.010641	0.00053205	5
4	0.010683	0.00192294	18	0.010699	0.00117689	11	0.010649	0.00127788	12	0.010712	0.0005356	5	0.010662	0.00082196	7.70925
5	0.010666	0.00202386	18.9749	0.01067	0.0009603	9	0.010745	0.00139685	13	0.010645	0.0008516	8	0.010679	0.00053395	5
6	0.010749	0.00194231	18.0697	0.010695	0.0010695	10	0.010662	0.00176654	16.5686	0.010662	0.00095958	9	0.010685	0.00032055	3
7	0.01075	0.001935	18	0.010629	0.00095661	9	0.010666	0.00114526	10.7375	0.01064	0.0009864	9.27068	0.010645	0.00010645	1
8	0.010666	0.00223986	21	0.010645	0.00117095	11	0.01069	0.0006414	6	0.010645	0.00053225	5	0.010716	0.0005358	5
9	0.010716	0.00182172	17	0.010723	0.00193337	18.0301	0.010749	0.00118239	11	0.01066	0.0008286	7.77298	0.010668	0.00032004	3
10	0.010716	0.00257184	24	0.010714	0.0010714	10	0.010695	0.00105045	9.82188	0.010727	0.00053635	5	0.010698	0.00032094	3
	Isthmus middle			Isthmus middle			Isthmus middle			Isthmus middle			Isthmus middle
number of samples	Total Area mm²	BioFilm Area mm²	Percentage	Total Area mm²	BioFilm Area mm²	Percentage	Total Area mm²	BioFilm Area mm²	Percentage	Total Area mm²	BioFilm Area mm²	Percentage	Total Area mm²	BioFilm Alanı mm²	Percentage
1	0.01072	0.0012864	12	0.01064	0.001596	15	0.010662	0.00095958	9	0.010678	0.00085424	8	0.010694	0.0010694	10
2	0.010683	0.00224343	21	0.010683	0.00117513	11	0.010637	0.00127644	12	0.010662	0.00074634	7	0.010695	0.0006417	6
3	0.01075	0.0025315	23.5488	0.010583	0.00148162	14	0.010673	0.00117403	11	0.01075	0.000954	8.87442	0.010662	0.00074634	7
4	0.010683	0.00256873	24.045	0.01069	0.0017104	16	0.010728	0.0016092	15	0.010683	0.00053415	5	0.010682	0.00042728	4
5	0.010733	0.00213193	19.8633	0.010649	0.00204129	19.1688	0.010712	0.0015018	14.0198	0.010695	0.0004278	4	0.010677	0.00053385	5
6	0.010716	0.00139308	13	0.010633	0.0010633	10	0.010662	0.00181254	17	0.010633	0.0009753	9.17239	0.010677	0.00064062	6
7	0.010695	0.00150825	14.1024	0.010673	0.00104403	9.78197	0.010712	0.0010712	10	0.010716	0.00075012	7	0.010695	0.00032085	3
8	0.010683	0.00192294	18	0.010649	0.00125637	11.798	0.010706	0.00171296	16	0.010682	0.0005341	5	0.010716	0.00021432	2
9	0.010749	0.0021498	20	0.010695	0.00139035	13	0.010645	0.0015092	14.1775	0.010616	0.0005308	5	0.010695	0.00053475	5
10	0.010666	0.00255984	24	0.010695	0.00150615	14.0827	0.010699	0.00085592	8	0.010666	0.00074662	7	0.010666	0.00021332	2
	Isthmus buccal			Isthmus buccal			Isthmus buccal			Isthmus buccal			Isthmus buccal
number of samples	Total Area mm²	BioFilm Area mm²	Percentage	Total Area mm²	BioFilm Area mm²	Percentage	Total Area mm²	BioFilm Area mm²	Percentage	Total Area mm²	BioFilm Area mm²	Percentage	Total Area mm²	BioFilm Area mm²	Percentage
1	0.010733	0.00203927	19	0.010695	0.0010695	10	0.010649	0.00042596	4	0.010662	0.00063972	6	0.010662	0.00074634	7
2	0.010683	0.0021366	20	0.010645	0.00159675	15	0.010712	0.00139256	13	0.010628	0.00063768	6	0.010695	0.00053475	5
3	0.010679	0.00138827	13	0.01064	0.0009576	9	0.01074	0.0017238	16.0503	0.010662	0.00042648	4	0.010712	0.0005356	5
4	0.010749	0.00284672	26.4836	0.010756	0.00182852	17	0.010677	0.00064062	6	0.010679	0.00074753	7	0.010699	0.00032097	3
5	0.010716	0.00245348	22.8955	0.010666	0.0015999	15	0.010723	0.00126676	11.8135	0.010645	0.0012164	11.427	0.010695	0.00032085	3
6	0.010749	0.00280321	26.0788	0.010604	0.00084832	8	0.010633	0.00108963	10.2476	0.010679	0.00096111	9	0.010677	0.00085416	8
7	0.010766	0.0022328	20.7394	0.010616	0.00127392	12	0.010762	0.00129144	12	0.010599	0.00063594	6	0.010679	0.00042716	4
8	0.010729	0.00203851	19	0.010612	0.00185728	17.5017	0.010629	0.00095661	9	0.010728	0.0010728	10	0.010677	0.00032031	3
9	0.01075	0.00172	16	0.010712	0.00074984	7	0.010712	0.00042848	4	0.010645	0.00117095	11	0.010712	0.0005356	5
10	0.010683	0.0027809	26.0311	0.010645	0.0014903	14	0.010666	0.00074662	7	0.010695	0.0008556	8	0.01066	0.0004264	4
